# Supplementary material for: Organ Involvement in COVID-19: A Molecular Investigation of Autopsied Patients
Source: Microorganisms. 2022 Jul 1;10(7):1333. doi: 10.3390/microorganisms10071333 (PMC9318581; doi:10.3390/microorganisms10071333)
Supplement: Supplementary file 1 [file microorganisms-10-01333-s001.zip]

Archive with 1 entries (1 files):
- microorganisms-1717321-supplementary.pdf
